# Supplementary material for: Experimental induction of proventricular dilatation disease in cockatiels (Nymphicus hollandicus) inoculated with brain homogenates containing avian bornavirus 4
Source: Virol J. 2009 Jul 9;6:100. doi: 10.1186/1743-422X-6-100 (PMC2717941; doi:10.1186/1743-422X-6-100)
Supplement: Additional file 1 — Histology results. This file provides a detailed account of the histopathological findings in tissues of the study birds. [file 1743-422X-6-100-S1.xls]

## Sheet: cockatiels
	HISTOLOGY RESULTS - COCKATIELS
ID	Tissue type	Findings
Cockatiel 1	eye	WAF
(ABV4+)	cerebrum	multifocal gliosis containing amorphic eosinophilic particles; mild L/P perivascular cuffing.
	cerebellum	WAF
	lumbo-sacral spinal cord	WAF
	heart	epicardial ganglioneuritis; diffuse L/P epicarditis;
	lung	mild pneumoconiosis.
	liver	moderate L/P perivascular infiltration of portal blood vessels.
	adrenal gland	gland WAF; L/P infiltrate of an adjacent ganglion.
	thyroid	not found (only carotid a. present)
	testis	WAF
	skin (plucked)	mild-moderate L/P perivascular cuffing within the dermis and subcutis.
	skin (normal)	poor section.
	pectoral muscle (injected side)	mild-moderate L/P perivascular cuffing.
	pectoral muscle (other side)	WAF
	crop	myenteric ganglioneuritis (one ganglion); diffuse submucosal L/P ifiltration.
	proventriculus	myenteric ganglioneuritis (one ganglion).
	ventriculus	myenteric ganglioneuritis (several ganglia); extenssive L/P infiltration of the thick muscular tunic; some heterophilic infiltrates of the muscular tunic.
	small intestine	WAF
	large intestine	myenteric ganglioneuritis (one ganglion).
Cockatiel 2	eye	WAF
(ABV4+)	cerebrum	WAF
	cerebellum	WAF
	lumbo-sacral spinal cord	L/P inf along a major blood vessel and within the white matter.
	heart	epicardial ganglioneuritis; diffuse L/P epicarditis;
	lung	multifocal L/P perivascular infiltration.
	liver	marked portal L/P infiltrates with focal areas of acute necrosis; moderate lipidosis
	spleen	L/P infiltration of capsule.
	kidney	large foci of L/P infiltrates.
	pancreas	moderate L/P infiltration.
	adrenal gland	L/P infiltration of medullary areas and adjacent ganglia.
	testis	small foci of L/P infiltration.
	skin	mild L/P perivascular cuffing within the dermis and subcutis.
	pectoral muscle (injected side)	WAF
	pectoral muscle (other side)	some L/P perivascular infiltrates
	proventriculus	myenteric ganglioneuritis (one ganglion).
	ventriculus	myenteric ganglioneuritis (several ganglia); L/P infiltration of the thick muscular tunic;
	small intestine	myenteric ganglioneuritis (one ganglion).
Cockatiel 3	cerebrum	mild L/P perivascular cuffing.
(ABV4+)	cerebellum	WAF
	heart	WAF
	lung	WAF
	liver	WAF
	kidney	kidney WAF; ganglioneuritis of an adjacent ganglion.
	pancreas	WAF
	adrenal gland	L/P infiltration of medullary strands
	testis	WAF
	skin	WAF
	pectoral muscle (injected side)	mild L/P perivascular cuffing.
	pectoral muscle (other side)	WAF
	crop	myenteric ganglioneuritis (one ganglion).
	proventriculus	WAF
	ventriculus	myenteric ganglioneuritis (several ganglion).
	small intestine	myenteric ganglioneuritis (one ganglion).
	cloaca	myenteric ganglioneuritis (one ganglion).
Cockatiel 4	cerebrum	WAF
(control)	cerebellum	WAF
	lumbo-sacral spinal cord	WAF
	heart	WAF
	lung	WAF
	liver	mild L/P perivascular cuffing of portal vessels.
	spleen	WAF
	kidney	WAF
	pancreas	WAF
	testis	WAF
	skin	WAF
	pectoral muscle (injected side)	WAF
	pectoral muscle (other side)	WAF
	crop	WAF
	proventriculus	WAF
	ventriculus	WAF
	small intestine	WAF
	cloaca	WAF
Cockatiel 5	cerebrum	WAF
(control)	cerebellum	WAF
	heart	WAF
	lung	WAF
	liver	marked L/P perivascular cuffing of portal vessels.
	spleen	WAF
	kidney	moderate to marked L/P infiltrates.
	pancreas	WAF
	testis	WAF
	skin	mild focal L/P PV cuffing
	pectoral muscle (injected side)	WAF
	pectoral muscle (other side)	WAF
	crop	WAF
	proventriculus	WAF
	ventriculus	WAF
	small intestine	WAF
*WAF= without abnormal findings
*Inoc. = inoculated
*L/P=lymphoplasmacytic
