# Supplementary material for: Experimental induction of proventricular dilatation disease in cockatiels (Nymphicus hollandicus) inoculated with brain homogenates containing avian bornavirus 4
Source: Virol J. 2009 Jul 9;6:100. doi: 10.1186/1743-422X-6-100 (PMC2717941; doi:10.1186/1743-422X-6-100)
Supplement: Additional file 3 — RT-PCR results for ABVN RNA. The file lists all the specimens tested by RT-PCR for ABVN RNA and their status. [file 1743-422X-6-100-S3.xls]

## Sheet: cockatiels
Sample #	Bird ID*	Type	Days from inoc.	ABV status
8	cockatiel 1	choanal swab	-13	0
14	cockatiel 1	cloacal swab	-13	0
1	cockatiel 1	crop biopsy	-12	0
26	cockatiel 1	choanal swab	1	0
20	cockatiel 1	cloacal swab	1	0
68	cockatiel 1	whole blood	1	0
32	cockatiel 1	choanal swab	2	0
38	cockatiel 1	cloacal swab	2	0
74	cockatiel 1	whole blood	2	0
44	cockatiel 1	choanal swab	5	0
50	cockatiel 1	cloacal swab	5	0
80	cockatiel 1	whole blood	5	0
56	cockatiel 1	choanal swab	9	0
62	cockatiel 1	cloacal swab	9	0
86	cockatiel 1	whole blood	9	0
170	cockatiel 1	whole blood	12	0
92	cockatiel 1	choanal swab	14	0
98	cockatiel 1	cloacal swab	14	0
104	cockatiel 1	choanal swab	21	0
110	cockatiel 1	cloacal swab	21	0
116	cockatiel 1	choanal swab	26	0
122	cockatiel 1	cloacal swab	26	0
152	cockatiel 1	whole blood	26	0
128	cockatiel 1	choanal swab	35	0
134	cockatiel 1	cloacal swab	35	0
158	cockatiel 1	whole blood	35	0
186	cockatiel 1	choanal swab	40	0
192	cockatiel 1	cloacal swab	40	0
164	cockatiel 1	whole blood	40	0
146	cockatiel 1	whole blood	44	0
140	cockatiel 1	whole blood	51	0
198	cockatiel 1	choanal swab	57	0
204	cockatiel 1	cloacal swab	57	0
176	cockatiel 1	whole blood	57	0
239	cockatiel 1	choanal swab	63	0
245	cockatiel 1	cloacal swab	63	0
291	cockatiel 1	whole blood	63	0
226	cockatiel 1	adrenal gland	64	0
235	cockatiel 1	bone marrow	64	0
237	cockatiel 1	brain	64	1
234	cockatiel 1	cloaca	64	0
231	cockatiel 1	crop	64	0
225	cockatiel 1	heart	64	0
228	cockatiel 1	kidney	64	1
230	cockatiel 1	large intestine	64	0
224	cockatiel 1	liver	64	0
238	cockatiel 1	lumbosacral spinal cord	64	1
227	cockatiel 1	lung	64	0
221	cockatiel 1	pectoral muscle	64	0
222	cockatiel 1	pectoral muscle	64	0
232	cockatiel 1	proventriculus	64	0
223	cockatiel 1	skin	64	0
229	cockatiel 1	small intestine	64	1
236	cockatiel 1	spleen	64	0
233	cockatiel 1	ventriculus	64	0
9	cockatiel 2	choanal swab	-13	0
15	cockatiel 2	cloacal swab	-13	0
2	cockatiel 2	crop biopsy	-12	0
27	cockatiel 2	choanal swab	1	0
21	cockatiel 2	cloacal swab	1	0
69	cockatiel 2	whole blood	1	0
33	cockatiel 2	choanal swab	2	0
39	cockatiel 2	cloacal swab	2	0
75	cockatiel 2	whole blood	2	0
45	cockatiel 2	choanal swab	5	0
51	cockatiel 2	cloacal swab	5	0
81	cockatiel 2	whole blood	5	0
57	cockatiel 2	choanal swab	9	0
63	cockatiel 2	cloacal swab	9	0
87	cockatiel 2	whole blood	9	0
171	cockatiel 2	whole blood	12	0
93	cockatiel 2	choanal swab	14	0
99	cockatiel 2	cloacal swab	14	0
105	cockatiel 2	choanal swab	21	0
111	cockatiel 2	cloacal swab	21	0
117	cockatiel 2	choanal swab	26	0
123	cockatiel 2	cloacal swab	26	0
153	cockatiel 2	whole blood	26	0
129	cockatiel 2	choanal swab	35	0
135	cockatiel 2	cloacal swab	35	0
159	cockatiel 2	whole blood	35	0
187	cockatiel 2	choanal swab	40	0
193	cockatiel 2	cloacal swab	40	0
165	cockatiel 2	whole blood	40	0
147	cockatiel 2	whole blood	44	0
141	cockatiel 2	whole blood	51	0
199	cockatiel 2	choanal swab	57	0
205	cockatiel 2	cloacal swab	57	0
177	cockatiel 2	whole blood	57	0
240	cockatiel 2	choanal swab	63	0
246	cockatiel 2	cloacal swab	63	0
290	cockatiel 2	whole blood	63	0
251	cockatiel 2	choanal swab	70	0
256	cockatiel 2	cloacal swab	70	0
296	cockatiel 2	whole blood	70	0
250	cockatiel 2	choanal swab	77	0
265	cockatiel 2	cloacal swab	77	0
270	cockatiel 2	choanal swab	85	1
275	cockatiel 2	cloacal swab	85	1
301	cockatiel 2	whole blood	85	0
280	cockatiel 2	choanal swab	91	1
285	cockatiel 2	cloacal swab	91	1
311	cockatiel 2	adrenal gland	95	0
306	cockatiel 2	bone marrow	95	1
321	cockatiel 2	brain	95	1
308	cockatiel 2	crop	95	0
313	cockatiel 2	heart	95	1
315	cockatiel 2	kidney	95	0
317	cockatiel 2	liver	95	0
312	cockatiel 2	lumbosacral spinal cord	95	0
320	cockatiel 2	lung	95	0
307	cockatiel 2	pancreas	95	1
318	cockatiel 2	pectoral muscle	95	0
310	cockatiel 2	proventriculus	95	1
309	cockatiel 2	proventriculus/ventriculus	95	1
314	cockatiel 2	skin	95	0
316	cockatiel 2	small intestine	95	1
319	cockatiel 2	spleen	95	1
10	cockatiel 3	choanal swab	-13	0
16	cockatiel 3	cloacal swab	-13	0
3	cockatiel 3	crop biopsy	-12	0
28	cockatiel 3	choanal swab	1	0
22	cockatiel 3	cloacal swab	1	0
70	cockatiel 3	whole blood	1	0
34	cockatiel 3	choanal swab	2	0
40	cockatiel 3	cloacal swab	2	0
76	cockatiel 3	whole blood	2	0
46	cockatiel 3	choanal swab	5	0
52	cockatiel 3	cloacal swab	5	0
82	cockatiel 3	whole blood	5	0
58	cockatiel 3	choanal swab	9	0
64	cockatiel 3	cloacal swab	9	0
88	cockatiel 3	whole blood	9	0
172	cockatiel 3	whole blood	12	0
94	cockatiel 3	choanal swab	14	0
100	cockatiel 3	cloacal swab	14	0
106	cockatiel 3	choanal swab	21	0
112	cockatiel 3	cloacal swab	21	0
118	cockatiel 3	choanal swab	26	0
124	cockatiel 3	cloacal swab	26	0
154	cockatiel 3	whole blood	26	0
130	cockatiel 3	choanal swab	35	0
136	cockatiel 3	cloacal swab	35	0
160	cockatiel 3	whole blood	35	0
188	cockatiel 3	choanal swab	40	0
194	cockatiel 3	cloacal swab	40	0
166	cockatiel 3	whole blood	40	0
148	cockatiel 3	whole blood	44	0
142	cockatiel 3	whole blood	51	0
200	cockatiel 3	choanal swab	57	0
206	cockatiel 3	cloacal swab	57	0
178	cockatiel 3	whole blood	57	0
241	cockatiel 3	choanal swab	63	0
247	cockatiel 3	cloacal swab	63	0
292	cockatiel 3	whole blood	63	0
252	cockatiel 3	choanal swab	70	0
257	cockatiel 3	cloacal swab	70	0
297	cockatiel 3	whole blood	70	0
261	cockatiel 3	choanal swab	77	0
266	cockatiel 3	cloacal swab	77	0
271	cockatiel 3	choanal swab	85	1
276	cockatiel 3	cloacal swab	85	0
302	cockatiel 3	whole blood	85	0
281	cockatiel 3	choanal swab	91	0
286	cockatiel 3	cloacal swab	91	0
332	cockatiel 3	adrenal gland	95	0
330	cockatiel 3	bone marrow	95	0
323	cockatiel 3	brain	95	1
327	cockatiel 3	crop	95	0
337	cockatiel 3	heart	95	0
335	cockatiel 3	kidney	95	0
336	cockatiel 3	large intestine	95	0
322	cockatiel 3	lumbosacral spinal cord	95	0
333	cockatiel 3	lung	95	0
326	cockatiel 3	pancreas	95	1
331	cockatiel 3	pectoral muscle	95	0
329	cockatiel 3	proventriculus	95	1
334	cockatiel 3	skin	95	0
324	cockatiel 3	small intestine	95	1
325	cockatiel 3	testis	95	0
328	cockatiel 3	vent	95	0
11	cockatiel 4	choanal swab	-13	0
17	cockatiel 4	cloacal swab	-13	0
4	cockatiel 4	crop biopsy	-12	0
29	cockatiel 4	choanal swab	1	0
23	cockatiel 4	cloacal swab	1	0
71	cockatiel 4	whole blood	1	0
35	cockatiel 4	choanal swab	2	0
41	cockatiel 4	cloacal swab	2	0
77	cockatiel 4	whole blood	2	0
47	cockatiel 4	choanal swab	5	0
53	cockatiel 4	cloacal swab	5	0
83	cockatiel 4	whole blood	5	0
59	cockatiel 4	choanal swab	9	0
65	cockatiel 4	cloacal swab	9	0
89	cockatiel 4	whole blood	9	0
173	cockatiel 4	whole blood	12	0
*95	cockatiel 4	choanal swab	14	0
101	cockatiel 4	cloacal swab	14	0
107	cockatiel 4	choanal swab	21	0
113	cockatiel 4	cloacal swab	21	0
119	cockatiel 4	choanal swab	26	0
125	cockatiel 4	cloacal swab	26	0
155	cockatiel 4	whole blood	26	0
131	cockatiel 4	choanal swab	35	0
137	cockatiel 4	cloacal swab	35	0
161	cockatiel 4	whole blood	35	0
189	cockatiel 4	choanal swab	40	0
195	cockatiel 4	cloacal swab	40	0
167	cockatiel 4	whole blood	40	0
149	cockatiel 4	whole blood	44	0
143	cockatiel 4	whole blood	51	0
201	cockatiel 4	choanal swab	57	0
207	cockatiel 4	cloacal swab	57	0
179	cockatiel 4	whole blood	57	0
242	cockatiel 4	choanal swab	63	0
293	cockatiel 4	whole blood	63	0
253	cockatiel 4	choanal swab	70	0
258	cockatiel 4	cloacal swab	70	0
298	cockatiel 4	whole blood	70	0
262	cockatiel 4	choanal swab	77	0
267	cockatiel 4	cloacal swab	77	0
272	cockatiel 4	choanal swab	85	0
277	cockatiel 4	cloacal swab	85	0
303	cockatiel 4	whole blood	85	0
282	cockatiel 4	choanal swab	91	0
287	cockatiel 4	cloacal swab	91	0
348	cockatiel 4	adrenal gland	95	0
339	cockatiel 4	bone marrow	95	0
350	cockatiel 4	brain	95	0
345	cockatiel 4	crop	95	0
338	cockatiel 4	heart	95	0
346	cockatiel 4	kidney	95	0
341	cockatiel 4	liver	95	0
342	cockatiel 4	lumbosacral spinal cord	95	0
340	cockatiel 4	lung	95	0
349	cockatiel 4	pancreas	95	0
347	cockatiel 4	pectoral muscle	95	0
351	cockatiel 4	proventriculus/ventriculus	95	0
343	cockatiel 4	skin	95	0
344	cockatiel 4	spleen	95	0
12	cockatiel 5	choanal swab	-13	0
18	cockatiel 5	cloacal swab	-13	0
5	cockatiel 5	crop biopsy	-12	0
30	cockatiel 5	choanal swab	1	0
72	cockatiel 5	whole blood	1	0
36	cockatiel 5	choanal swab	2	0
42	cockatiel 5	cloacal swab	2	0
78	cockatiel 5	whole blood	2	0
48	cockatiel 5	choanal swab	5	0
54	cockatiel 5	cloacal swab	5	0
84	cockatiel 5	whole blood	5	0
60	cockatiel 5	choanal swab	9	0
66	cockatiel 5	cloacal swab	9	0
90	cockatiel 5	whole blood	9	0
24	cockatiel 5	cloacal swab	11	0
174	cockatiel 5	whole blood	12	0
96	cockatiel 5	choanal swab	14	0
102	cockatiel 5	cloacal swab	14	0
108	cockatiel 5	choanal swab	21	0
114	cockatiel 5	cloacal swab	21	0
120	cockatiel 5	choanal swab	26	0
126	cockatiel 5	cloacal swab	26	0
156	cockatiel 5	whole blood	26	0
132	cockatiel 5	choanal swab	35	0
138	cockatiel 5	cloacal swab	35	0
162	cockatiel 5	whole blood	35	0
190	cockatiel 5	choanal swab	40	0
196	cockatiel 5	cloacal swab	40	0
168	cockatiel 5	whole blood	40	0
150	cockatiel 5	whole blood	44	0
144	cockatiel 5	whole blood	51	0
202	cockatiel 5	choanal swab	57	0
208	cockatiel 5	cloacal swab	57	0
180	cockatiel 5	whole blood	57	0
243	cockatiel 5	choanal swab	63	0
248	cockatiel 5	cloacal swab	63	0
294	cockatiel 5	whole blood	63	0
254	cockatiel 5	choanal swab	70	0
259	cockatiel 5	cloacal swab	70	0
299	cockatiel 5	whole blood	70	0
263	cockatiel 5	choanal swab	77	0
268	cockatiel 5	cloacal swab	77	0
273	cockatiel 5	choanal swab	85	0
278	cockatiel 5	cloacal swab	85	0
304	cockatiel 5	whole blood	85	0
283	cockatiel 5	choanal swab	91	0
288	cockatiel 5	cloacal swab	91	0
364	cockatiel 5	adrenal gland	95	0
354	cockatiel 5	bone marrow	95	0
363	cockatiel 5	brain	95	0
353	cockatiel 5	crop	95	0
356	cockatiel 5	heart	95	0
352	cockatiel 5	kidney	95	0
359	cockatiel 5	liver	95	0
355	cockatiel 5	lumbosacral spinal cord	95	0
361	cockatiel 5	lung	95	0
358	cockatiel 5	pancreas	95	0
360	cockatiel 5	pectoral muscle	95	0
365	cockatiel 5	proventriculus/ventriculus	95	0
362	cockatiel 5	skin	95	0
357	cockatiel 5	spleen	95	0
13	cockatiel 7	choanal swab	-13	1
19	cockatiel 7	cloacal swab	-13	1
7	cockatiel 7	crop biopsy	-12	1
31	cockatiel 7	choanal swab	1	1
25	cockatiel 7	cloacal swab	1	1
73	cockatiel 7	whole blood	1	1
37	cockatiel 7	choanal swab	2	1
43	cockatiel 7	cloacal swab	2	1
79	cockatiel 7	whole blood	2	0
49	cockatiel 7	choanal swab	5	0
55	cockatiel 7	cloacal swab	5	1
85	cockatiel 7	whole blood	5	0
61	cockatiel 7	choanal swab	9	1
67	cockatiel 7	cloacal swab	9	1
91	cockatiel 7	whole blood	9	0
175	cockatiel 7	whole blood	12	0
97	cockatiel 7	choanal swab	14	1
103	cockatiel 7	cloacal swab	14	1
109	cockatiel 7	choanal swab	21	1
115	cockatiel 7	cloacal swab	21	1
121	cockatiel 7	choanal swab	26	1
127	cockatiel 7	cloacal swab	26	1
157	cockatiel 7	whole blood	26	0
133	cockatiel 7	choanal swab	35	1
139	cockatiel 7	cloacal swab	35	1
163	cockatiel 7	whole blood	35	0
191	cockatiel 7	choanal swab	40	1
197	cockatiel 7	cloacal swab	40	0
169	cockatiel 7	whole blood	40	0
151	cockatiel 7	whole blood	44	0
145	cockatiel 7	whole blood	51	1
203	cockatiel 7	choanal swab	57	1
209	cockatiel 7	cloacal swab	57	1
181	cockatiel 7	whole blood	57	0
244	cockatiel 7	choanal swab	63	1
249	cockatiel 7	cloacal swab	63	1
295	cockatiel 7	whole blood	63	0
255	cockatiel 7	choanal swab	70	1
260	cockatiel 7	cloacal swab	70	1
300	cockatiel 7	whole blood	70	0
264	cockatiel 7	choanal swab	77	0
269	cockatiel 7	cloacal swab	77	1
274	cockatiel 7	choanal swab	85	1
279	cockatiel 7	cloacal swab	85	1
305	cockatiel 7	whole blood	85	1
284	cockatiel 7	choanal swab	91	1
289	cockatiel 7	cloacal swab	91	1
* cockatiels 1-3 = ABV4-inoculated; cockatiels 4,5 = controls; cockatiel 7 = naturally infected with ABV2
